# Supplementary material for: Evidence on Strategies for Integrating Nutrition Interventions with Health and Immunization Systems in Conflict-affected Areas of Low- and Lower-middle-income Settings—A Systematic Review
Source: Nutr Rev. 2025 Apr 12;83(8):1475–93. doi: 10.1093/nutrit/nuaf031 (PMC12241850; doi:10.1093/nutrit/nuaf031)
Supplement: nuaf031_Supplementary_Data [file nuaf031_supplementary_data.zip]

Archive with 1 entries (1 files):
- Khan_Supplementary File_revised submission Feb 2025.docx
